# Supplementary material for: The Plastidial DIG5 Protein Affects Lateral Root Development by Regulating Flavonoid Biosynthesis and Auxin Transport in Arabidopsis
Source: Int J Mol Sci. 2022 Sep 13;23(18):10642. doi: 10.3390/ijms231810642 (PMC9501241; doi:10.3390/ijms231810642)
Supplement: Supplementary file 1 [file ijms-23-10642-s001.zip]

Archive with 1 entries (1 files):
- ijms-1891279-supplementary.pdf
